# Supplementary material for: Identification and Characterization of Novel Fusion Genes with Potential Clinical Applications in Mexican Children with Acute Lymphoblastic Leukemia
Source: Int J Mol Sci. 2019 May 15;20(10):2394. doi: 10.3390/ijms20102394 (PMC6566803; doi:10.3390/ijms20102394)
Supplement: Supplementary file 1 [file ijms-20-02394-s001.zip]

Archive with 9 entries (8 files):
- ijms-395346-final SI/
- ijms-395346-final SI/Supplementary Figure 1. CREBBP-SRGAP2B fusion transcript.pdf
- ijms-395346-final SI/Supplementary Figure 2. Continued.pdf
- ijms-395346-final SI/Supplementary Figure 2. DNAH14-IKZF1 fusion transcript.pdf
- ijms-395346-final SI/Supplementary Figure 3. ETV6-SNUPN fusion transcript.pdf
- ijms-395346-final SI/Supplementary Figure 4. ETV6-NUFIP1 fusion transcript.pdf
- ijms-395346-final SI/Supplementary Figure 5. EP300-ZNF384 fusion transcript.pdf
- ijms-395346-final SI/Supplementary Figures_6745.pdf
- ijms-395346-final SI/Supplementary materials Table 1. Overview of primer sequences for validation.pdf
